# Supplementary material for: Differential BACH1 Expression in Basal-like Breast Tumors of Black Women Identified via Immunohistochemistry
Source: Curr Oncol. 2025 Jul 14;32(7):404. doi: 10.3390/curroncol32070404 (PMC12293708; doi:10.3390/curroncol32070404)
Supplement: Supplementary file 1 [file curroncol-32-00404-s001.zip]

Archive with 1 entries (1 files):
- curroncol-3642447-supplementary.pdf
